# Supplementary material for: Engineered Sporopollenin Exine Capsules for Colon-Targeted Delivery and Antioxidant Therapy of Pogostemon Oil in Ulcerative Colitis
Source: Antioxidants (Basel). 2026 Jan 16;15(1):116. doi: 10.3390/antiox15010116 (PMC12837650; doi:10.3390/antiox15010116)
Supplement: Supplementary file 1 [file antioxidants-15-00116-s001.zip]

Archive with 7 entries (7 files):
- Figure S1.tif
- Figure S2.tif
- Figure S3.jpg
- Figure S4.tif
- Video S1.mp4
- Video S2.mp4
- Video S3.mp4
